# Supplementary material for: Winners and losers: Emotional shifts across elections are conveyed by a politician’s smile
Source: PLoS One. 2024 Apr 29;19(4):e0301113. doi: 10.1371/journal.pone.0301113 (PMC11057739; doi:10.1371/journal.pone.0301113)
Supplement: S1 Table — The shaded blocks refer to the presence of a particular muscular contraction that was classified as specific action unit by two independent FACs raters (as indicated by columns 1 and 2). We are extremely grateful to Professor Jennifer Fugate of Kansas State University who agreed to act as the second rater here. (XLSX) [file pone.0301113.s002.xlsx]

## Sheet: Sheet1
	Affiliative Smiles						Reward smiles						Ambigious Displays
	1	2	1	2	1	2	1	2	1	2	1	2	1	2	1	2	1	2
	Joanna Swinson		Boris Johnson		Jeremy Corbyn		Joanna Swinson		Boris Johnson		Jeremy Corbyn		Joanna Swinson		Boris Johnson		Jeremy Corbyn
AU1							1				1	1					1	1
AU2							1	1			1	1					1	1
AU3																		1
AU4															1			1
AU5		1					1					1
AU6			1			1	1	1	1		1
AU7							1				1						1
AU10		1					1
AU11
AU14										1					1		1
AU12	1	1	1	1	1	1	1	1	1	1	1	1		1
AU15
AU17	1	1					1	1				1
AU18											1	1
AU19																	1	1
AU20					1											1		1
AU23							1				1				1	1	1
AU24															1
AU25	1	1			1	1	1	1	1	1	1	1				1	1	1
AU26							1	1		1	1	1				1	1	1
